# Supplementary material for: Bio-Rollup: a new privacy protection solution for biometrics based on two-layer scalability-focused blockchain
Source: PeerJ Comput Sci. 2024 Sep 9;10:e2268. doi: 10.7717/peerj-cs.2268 (PMC11419648; doi:10.7717/peerj-cs.2268)
Supplement: Supplemental Information 1 [file peerj-cs-10-2268-s001.zip]

Archive with 30 entries (26 files):
- inftychain-master/
- inftychain-master/LICENSE
- inftychain-master/README.md
- inftychain-master/go.mod
- inftychain-master/go.sum
- inftychain-master/rollup/
- inftychain-master/rollup/account.go
- inftychain-master/rollup/account_test.go
- inftychain-master/rollup/application.go
- inftychain-master/rollup/application_test.go
- inftychain-master/rollup/circuit.go
- inftychain-master/rollup/circuit_test.go
- inftychain-master/rollup/operator.go
- inftychain-master/rollup/operator_test.go
- inftychain-master/rollup/request.go
- inftychain-master/rolluppy/
- inftychain-master/rolluppy/__pycache__/
- inftychain-master/rolluppy/__pycache__/request.cpython-37.pyc
- inftychain-master/rolluppy/__pycache__/tvm.cpython-37.pyc
- inftychain-master/rolluppy/__pycache__/tvm_cifar10.cpython-37.pyc
- inftychain-master/rolluppy/__pycache__/utils.cpython-37.pyc
- inftychain-master/rolluppy/fabric_test.py
- inftychain-master/rolluppy/main.py
- inftychain-master/rolluppy/request.py
- inftychain-master/rolluppy/torch_cifar10.py
- inftychain-master/rolluppy/torch_imagenet1k.py
- inftychain-master/rolluppy/tvm_cifar10.py
- inftychain-master/rolluppy/tvm_cifar10_convchain.py
- inftychain-master/rolluppy/utils.py
- inftychain-master/rolluppy/wsserver.py
