# Supplementary material for: Bio-Rollup: a new privacy protection solution for biometrics based on two-layer scalability-focused blockchain
Source: PeerJ Comput Sci. 2024 Sep 9;10:e2268. doi: 10.7717/peerj-cs.2268 (PMC11419648; doi:10.7717/peerj-cs.2268)
Supplement: Supplemental Information 1 [file peerj-cs-10-2268-s001.zip › inftychain-master/go.mod]

module inftychain
go 1.18
require (
	github.com/consensys/gnark v0.7.1
	github.com/consensys/gnark-crypto v0.7.0
	github.com/ethereum/go-ethereum v1.10.26
	github.com/gorilla/websocket v1.5.0
	github.com/hyperledger/fabric-sdk-go v1.0.0
	github.com/stretchr/testify v1.8.1
)
require (
	github.com/Knetic/govaluate v3.0.0+incompatible // indirect
	github.com/beorn7/perks v1.0.1 // indirect
	github.com/btcsuite/btcd/btcec/v2 v2.2.0 // indirect
	github.com/cloudflare/cfssl v1.4.1 // indirect
	github.com/davecgh/go-spew v1.1.1 // indirect
	github.com/decred/dcrd/dcrec/secp256k1/v4 v4.0.1 // indirect
	github.com/fsnotify/fsnotify v1.4.7 // indirect
	github.com/fxamacker/cbor/v2 v2.2.0 // indirect
	github.com/go-kit/kit v0.8.0 // indirect
	github.com/go-logfmt/logfmt v0.4.0 // indirect
	github.com/golang/mock v1.4.3 // indirect
	github.com/golang/protobuf v1.5.2 // indirect
	github.com/google/certificate-transparency-go v1.0.21 // indirect
	github.com/hashicorp/hcl v1.0.0 // indirect
	github.com/hyperledger/fabric-config v0.0.5 // indirect
	github.com/hyperledger/fabric-lib-go v1.0.0 // indirect
	github.com/hyperledger/fabric-protos-go v0.0.0-20200707132912-fee30f3ccd23 // indirect
	github.com/kr/logfmt v0.0.0-20140226030751-b84e30acd515 // indirect
	github.com/magiconair/properties v1.8.1 // indirect
	github.com/matttproud/golang_protobuf_extensions v1.0.1 // indirect
	github.com/mitchellh/mapstructure v1.4.1 // indirect
	github.com/mmcloughlin/addchain v0.4.0 // indirect
	github.com/pelletier/go-toml v1.8.0 // indirect
	github.com/pkg/errors v0.9.1 // indirect
	github.com/pmezard/go-difflib v1.0.0 // indirect
	github.com/prometheus/client_golang v1.1.0 // indirect
	github.com/prometheus/client_model v0.0.0-20190812154241-14fe0d1b01d4 // indirect
	github.com/prometheus/common v0.6.0 // indirect
	github.com/prometheus/procfs v0.0.3 // indirect
	github.com/rogpeppe/go-internal v1.9.0 // indirect
	github.com/rs/zerolog v1.26.1 // indirect
	github.com/spf13/afero v1.3.1 // indirect
	github.com/spf13/cast v1.3.1 // indirect
	github.com/spf13/jwalterweatherman v1.1.0 // indirect
	github.com/spf13/pflag v1.0.5 // indirect
	github.com/spf13/viper v1.1.1 // indirect
	github.com/weppos/publicsuffix-go v0.5.0 // indirect
	github.com/x448/float16 v0.8.4 // indirect
	github.com/zmap/zcrypto v0.0.0-20190729165852-9051775e6a2e // indirect
	github.com/zmap/zlint v0.0.0-20190806154020-fd021b4cfbeb // indirect
	golang.org/x/crypto v0.0.0-20220722155217-630584e8d5aa // indirect
	golang.org/x/net v0.0.0-20220607020251-c690dde0001d // indirect
	golang.org/x/sys v0.2.0 // indirect
	golang.org/x/text v0.3.7 // indirect
	google.golang.org/genproto v0.0.0-20190819201941-24fa4b261c55 // indirect
	google.golang.org/grpc v1.29.1 // indirect
	google.golang.org/protobuf v1.26.0 // indirect
	gopkg.in/yaml.v2 v2.4.0 // indirect
	gopkg.in/yaml.v3 v3.0.1 // indirect
)
