# Supplementary material for: Bio-Rollup: a new privacy protection solution for biometrics based on two-layer scalability-focused blockchain
Source: PeerJ Comput Sci. 2024 Sep 9;10:e2268. doi: 10.7717/peerj-cs.2268 (PMC11419648; doi:10.7717/peerj-cs.2268)
Supplement: Supplemental Information 1 [file peerj-cs-10-2268-s001.zip › inftychain-master/rollup/application_test.go]

package rollup

import (
	"fmt"
	"math"
	"strconv"
	"testing"
	"time"
)

// ./network.sh deployCC -ccn basic -ccp ../asset-transfer-basic/chaincode-go/ -ccl go
func TestWeb(t *testing.T) {

	go BiometricsServe()
	ZeroKnowlegerProve()
}

func TestTime(t *testing.T) {

	t1 := time.Now()
	time.Sleep(time.Duration(1) * time.Second)
	strconv.Itoa(int(time.Since(t1).Milliseconds()))
	fmt.Println(time.Since(t1).Milliseconds())
	// ioutil.WriteFile(filename string, data []byte, perm fs.FileMode)
}

func TestLog(t *testing.T) {
	a := math.Log10(999)
	b := math.Log10(556)
	c := math.Log10(3000)

	fmt.Println(a, b, c)

	fmt.Println(math.Sqrt(100))
}
