# Supplementary material for: Bio-Rollup: a new privacy protection solution for biometrics based on two-layer scalability-focused blockchain
Source: PeerJ Comput Sci. 2024 Sep 9;10:e2268. doi: 10.7717/peerj-cs.2268 (PMC11419648; doi:10.7717/peerj-cs.2268)
Supplement: Supplemental Information 1 [file peerj-cs-10-2268-s001.zip › inftychain-master/rollup/circuit_test.go]

package rollup

import (
	"bytes"
	"encoding/hex"
	"fmt"
	"io/fs"
	"io/ioutil"
	"testing"

	"github.com/consensys/gnark-crypto/accumulator/merkletree"
	"github.com/consensys/gnark-crypto/ecc"

	bn254mimc "github.com/consensys/gnark-crypto/ecc/bn254/fr/mimc"
	"github.com/consensys/gnark/backend/groth16"
	"github.com/consensys/gnark/backend/plonk"
	"github.com/consensys/gnark/frontend"
	"github.com/consensys/gnark/frontend/cs/r1cs"
	"github.com/consensys/gnark/frontend/cs/scs"
	"github.com/consensys/gnark/std/accumulator/merkle"
	"github.com/consensys/gnark/std/groth16_bls12377"
	"github.com/consensys/gnark/std/hash/mimc"
	"github.com/consensys/gnark/test"
)

func TestCircuitGroth16(t *testing.T) {
	var circuit Circuit
	var err error
	_r1cs, err := frontend.Compile(ecc.BN254, r1cs.NewBuilder, &circuit)
	if err != nil {
		return
	}
	pk, vk, err := groth16.Setup(_r1cs)
	if err != nil {
		fmt.Println(err)
		return
	}

	// fmt.Println(_r1cs.FrSize())
	fmt.Println(_r1cs.GetNbConstraints())
	fmt.Println(_r1cs.GetNbVariables())
	fmt.Println(pk.NbG1(), pk.NbG2())
	fmt.Println(vk.NbG1(), vk.NbG2(), vk.NbPublicWitness())

	// var csBuf bytes.Buffer
	// for i := 0; i < _r1cs.GetNbConstraints(); i++ {
	// 	for j := 0; j < 3; j++ {
	// 		csBuf.WriteString(_r1cs.GetConstraints()[i][j] + ",")
	// 	}
	// 	csBuf.WriteString("\n")
	// }

	// ioutil.WriteFile("/mnt/e/godev/inftychain/rollup/batch1_cs.csv", csBuf.Bytes(), fs.ModeAppend)
	// var csBuf bytes.Buffer
	// _r1cs.WriteTo(&csBuf)
	// var pkBuf bytes.Buffer
	// pk.WriteTo(&pkBuf)
	// var vkBuf bytes.Buffer
	// vk.WriteTo(&vkBuf)

	// ioutil.WriteFile("/mnt/e/godev/inftychain/rollup/zk_files/groth16pk", csBuf.Bytes(), fs.ModeAppend)
	// ioutil.WriteFile("/mnt/e/godev/inftychain/rollup/zk_files/groth16vk", pkBuf.Bytes(), fs.ModeAppend)
	// ioutil.WriteFile("/mnt/e/godev/inftychain/rollup/zk_files/groth16r1cs", vkBuf.Bytes(), fs.ModeAppend)
}

func TestCircuitPlonk(t *testing.T) {
	var circuit Circuit
	scs, err := frontend.Compile(ecc.BN254, scs.NewBuilder, &circuit)

	if err != nil {
		fmt.Println(err)
	}

	fmt.Println(scs.GetNbConstraints())
	fmt.Println(scs.GetNbVariables())

	srs, err := test.NewKZGSRS(scs)
	_, vk, err := plonk.Setup(scs, srs)
	if err != nil {
		fmt.Println()
	}

	fmt.Println(vk.NbPublicWitness())

	var csBuf bytes.Buffer
	for i := 0; i < scs.GetNbConstraints(); i++ {
		for j := 0; j < len(scs.GetConstraints()[0]); j++ {
			csBuf.WriteString(scs.GetConstraints()[i][j] + ",")
		}
		csBuf.WriteString("\n")
	}

	ioutil.WriteFile("/mnt/e/godev/inftychain/rollup/batch1_cs_p.csv", csBuf.Bytes(), fs.ModeAppend)
}

func TestReadPkVk(t *testing.T) {

	var pkBuf bytes.Buffer
	pk := groth16.NewProvingKey(ecc.BN254)

	pkBytes, _ := ioutil.ReadFile("/mnt/e/godev/inftychain/rollup/zk_files/groth16pk")
	pkBuf.Read(pkBytes)
	pk.ReadFrom(&pkBuf)

	var vkBuf bytes.Buffer
	vk := groth16.NewVerifyingKey(ecc.BN254)

	vkBytes, _ := ioutil.ReadFile("/mnt/e/godev/inftychain/rollup/zk_files/groth16vk")
	vkBuf.Read(vkBytes)
	vk.ReadFrom(&vkBuf)
}

type merkleCircuit struct {
	RootHash frontend.Variable `gnark:",public"`
	Path     [5]frontend.Variable
	Helper   [4]frontend.Variable
}

func (circuit *merkleCircuit) Define(api frontend.API) error {
	hFunc, err := mimc.NewMiMC(api)
	if err != nil {
		return err
	}
	merkle.VerifyProof(api, hFunc, circuit.RootHash, circuit.Path[:], circuit.Helper[:])
	return nil
}

func TestMerkleCircuit(t *testing.T) {

	var circuit merkleCircuit
	var err error
	r1cs, err := frontend.Compile(ecc.BN254, r1cs.NewBuilder, &circuit)
	if err != nil {
		fmt.Println("r1cs", err)
	}
	pk, vk, err := groth16.Setup(r1cs)
	if err != nil {
		fmt.Println("pk, vk", err, pk, vk)
	}

	var buf1 bytes.Buffer
	vk.WriteTo(&buf1)
	fmt.Println(len(buf1.Bytes()))

	op := NewOperator()
	hFunc = bn254mimc.NewMiMC()
	var buf bytes.Buffer
	buf.Write(op.HashState)
	merkleRoot, merkleProof, _, err := merkletree.BuildReaderProof(&buf, hFunc, hFunc.Size(), 0)
	if err != nil {
		fmt.Println("merkleRoot, merkleProof", err, pk, vk)
	}

	merkleProofHelper := merkle.GenerateProofHelper(merkleProof, 0, 16)
	var assignment = merkleCircuit{}
	assignment.RootHash = merkleRoot
	for i := 0; i < len(assignment.Path); i++ {
		assignment.Path[i] = merkleProof[i]
		if i < len(merkleProofHelper) {
			assignment.Helper[i] = merkleProofHelper[i]
		}
	}

	witness, err := frontend.NewWitness(&assignment, ecc.BN254)
	if err != nil {
		fmt.Println("witness", err, pk, vk)
	}
	proof, err := groth16.Prove(r1cs, pk, witness)
	if err != nil {
		fmt.Println("proof", err, pk, vk)
	}

	witnessPublic, err := witness.Public()
	if err != nil {
		fmt.Println("witnessPublic", err, pk, vk)
	}

	err = groth16.Verify(proof, vk, witnessPublic)
	if err != nil {
		fmt.Println("Verify", err, pk, vk)
	}
}

type RecursionCircuit struct {
	InnerProof groth16_bls12377.Proof
	Hash       frontend.Variable
}

func (circuit *RecursionCircuit) Define(api frontend.API) error {
	// inner proof to verify
	vk := getVerifyingKey()
	proof := circuit.InnerProof
	publicInputs := []frontend.Variable{circuit.Hash}

	// verification function of Groth16.
	groth16_bls12377.Verify(api, vk, proof, publicInputs)

	return nil
}

func getVerifyingKey() groth16_bls12377.VerifyingKey {
	// this verifying key was generated from "Hash of a Secret" example circuit
	// for clarity, it is hardcoded in the circuit but could be part of the witness
	ovk := groth16.NewVerifyingKey(ecc.BLS12_377)
	const vkStr = "a0aa589fd1bab91d4c3bffc82ebd1b3333ebc5acca0987875dd31743de450c89a81207b12d32790e956faad8a8fbfaeba01c6ff09e0a18d18f33c0b18ed6132e899630e2c5886dec111792208149cb2fbfa64d1750de211853f314353e9e5b1ba0caf8db86543378c2a911d614f24f80b9e722bacf39263f672bdb323988b85a2dc3e91098660a0583804f59c32ee51000e53c4cfb913ea35bc4290b5f56f594969c135517e027de42b1e0e754eef15542d791165539cae85ac799cddc8c323da053a4833f978c5a9dfd6621049bc5864200059a05c67ed23cd2b6b87421268b66a912094ef9af603347f0436bcb43fa00b83b69c824c67cc845c80e8cff793ad0714ee3de6642275ff8d89b11285998e0fb548425058ebc3ec9e6dc1bf54b07a17dc5a22b3ae5f5e168ebf3a67f10ff2ee1663fd5caafdb345ed2fc51a9facc4d69ee6c7524a5c0846e3e59a2426c52a19c7d19938ff7c41ff814ad8fcf9d3ef0ea9fd8920656834297c70f8588acd6ee81ef49575a1b426608797607ee4dfa00a9459e266f7e1073043201f57d860624e80c10bc3ab9174700b4d7c95f0e95529cafa7601d175ff49c0c35af33399900000002813134a97abcf96dd48583f48e45611d53fb39cc2f21350c737453783dfef21a4d081dff1f3631133312795e3a8dee6280605d5d0592c43d3daf632a88a40b1c351b7d99a48989d0e3f1d6e17b0b5098c8e167de466c2ffdef21ddcf9bf90d55"
	b, _ := hex.DecodeString(vkStr)
	ovk.UnsafeReadFrom(bytes.NewReader(b))

	var vk groth16_bls12377.VerifyingKey
	vk.Assign(ovk)
	return vk
}

func TestRecursionCircuit(t *testing.T) {
	rc := RecursionCircuit{}
	fmt.Println(rc)
}
