# Supplementary material for: Bio-Rollup: a new privacy protection solution for biometrics based on two-layer scalability-focused blockchain
Source: PeerJ Comput Sci. 2024 Sep 9;10:e2268. doi: 10.7717/peerj-cs.2268 (PMC11419648; doi:10.7717/peerj-cs.2268)
Supplement: Supplemental Information 1 [file peerj-cs-10-2268-s001.zip › inftychain-master/rolluppy/torch_imagenet1k.py]

from tvm.contrib import graph_executor
from torchvision import transforms
from PIL import Image
import tvm
from tvm import relay

import numpy as np

from tvm.contrib.download import download_testdata

import torch
from torchvision.models import vgg16, VGG16_Weights

VGG16 = vgg16(weights=VGG16_Weights.IMAGENET1K_V1)
VGG16_Weights.IMAGENET1K_FEATURES
model = VGG16.eval()

# We grab the TorchScripted model via tracing
input_shape = [1, 3, 224, 224]
input_data = torch.randn(input_shape)
scripted_model = torch.jit.trace(model, input_data).eval()


# Load a test image
img = Image.open(
    "/mnt/e/datasets/Imagenet1k/000_tench, Tinca tinca/000_657.jpg").resize((224, 224))

# Preprocess the image and convert to tensor
my_preprocess = transforms.Compose(
    [
        transforms.Resize(256),
        transforms.CenterCrop(224),
        transforms.ToTensor(),
        transforms.Normalize(mean=[0.485, 0.456, 0.406], std=[
                             0.229, 0.224, 0.225]),
    ]
)
img = my_preprocess(img)
img = np.expand_dims(img, 0)

# Import the graph to Relay
input_name = "input0"
print(img.shape)
shape_list = [(input_name, img.shape)]
mod, params = relay.frontend.from_pytorch(scripted_model, shape_list)

# Relay Build
target = tvm.target.Target("llvm", host="llvm")
dev = tvm.cpu(0)
with tvm.transform.PassContext(opt_level=3):
    lib = relay.build(mod, target=target, params=params)

# Execute the portable graph on TVM

dtype = "float32"
m = graph_executor.GraphModule(lib["default"](dev))
# Set inputs
m.set_input(input_name, tvm.nd.array(img.astype(dtype)))
# Execute
m.run()
# Get outputs
tvm_output = m.get_output(0)

# https://raw.githubusercontent.com/Cadene/pretrained-models.pytorch/master/data/imagenet_synsets.txt
synset_name = "imagenet_synsets.txt"
with open(synset_name) as f:
    synsets = f.readlines()

synsets = [x.strip() for x in synsets]
splits = [line.split(" ") for line in synsets]
key_to_classname = {spl[0]: " ".join(spl[1:]) for spl in splits}

#  https://raw.githubusercontent.com/Cadene/pretrained-models.pytorch/master/data/imagenet_classes.txt
class_name = "imagenet_classes.txt"
with open(class_name) as f:
    class_id_to_key = f.readlines()

class_id_to_key = [x.strip() for x in class_id_to_key]

# Get top-1 result for TVM
top1_tvm = np.argmax(tvm_output.numpy()[0])
tvm_class_key = class_id_to_key[top1_tvm]

# Convert input to PyTorch variable and get PyTorch result for comparison
with torch.no_grad():
    torch_img = torch.from_numpy(img)
    output = model(torch_img)

    # Get top-1 result for PyTorch
    top1_torch = np.argmax(output.numpy())
    torch_class_key = class_id_to_key[top1_torch]

print("Relay top-1 id: {}, class name: {}".format(top1_tvm,
      key_to_classname[tvm_class_key]))
print("Torch top-1 id: {}, class name: {}".format(top1_torch,
      key_to_classname[torch_class_key]))
