# Supplementary material for: Bio-Rollup: a new privacy protection solution for biometrics based on two-layer scalability-focused blockchain
Source: PeerJ Comput Sci. 2024 Sep 9;10:e2268. doi: 10.7717/peerj-cs.2268 (PMC11419648; doi:10.7717/peerj-cs.2268)
Supplement: Supplemental Information 1 [file peerj-cs-10-2268-s001.zip › inftychain-master/rolluppy/tvm_cifar10_convchain.py]

import tvm
from tvm import relay
from tvm.contrib import graph_executor
from tvm.contrib.download import download_testdata

import numpy as np
import torch

import os
from utils import *

# prepare a pretrained model.
VGG16 = torch.load("/mnt/e/godev/inftychain/rolluppy/VGG16_Cifar10.pth")
print(VGG16)
print(VGG16.features[0:2])


# VGG16 = VGG16.to(torch.device("cpu"))


# We grab the TorchScripted model via tracing
input_shape = [1, 3, 32, 32]
input_data = torch.randn(input_shape)
scripted_model = torch.jit.trace(VGG16, input_data).eval()
input_name = "input0"
dtype = "float32"

print(VGG16(input_data))


# class TvmDeployment:

#     def __init__(self) -> None:
#         # Preprocess the image and convert to tensor
#         self.tvm_deploy()
#         pass

#     # Deploy a model to tvm.
#     def tvm_deploy(self):
#         # Import the graph to Relay
#         shape_list = [(input_name, input_shape)]
#         mod, params = relay.frontend.from_pytorch(scripted_model, shape_list)

#         # Relay Build
#         target = tvm.target.Target("llvm", host="llvm")
#         dev = tvm.cpu(0)
#         with tvm.transform.PassContext(opt_level=3):
#             lib = relay.build(mod, target=target, params=params)

#         # Execute the portable graph on TVM
#         self.m = graph_executor.GraphModule(lib["default"](dev))

#     def fwd(self, img):
#         img = np.expand_dims(img, 0)
#         self.m.set_input(input_name, tvm.nd.array(img.astype(dtype)))
#         self.m.run()
#         tvm_output = self.m.get_output(0)

#         # Get top-1 result for TVM
#         top1_tvm = np.argmax(tvm_output.numpy()[0])
#         print("Relay top-1 id: {}".format(top1_tvm))
#         return top1_tvm


# if __name__ == "__main__":
#     tvm_deployment = TvmDeployment()
#     count = 0
#     acc = 0
#     for d in cifar_test:
#         top1_tvm = tvm_deployment.fwd(d[0])
#         if d[1] == top1_tvm:
#             acc += 1
#         if count == 1000:
#             break
#         else:
#             count += 1
#     print(float(acc) / count)
